# Supplementary material for: A Solvent-Free Approach to Crosslinked Hydrophobic Polymeric Coatings on Paper Using Vegetable Oil
Source: Polymers (Basel). 2022 Apr 27;14(9):1773. doi: 10.3390/polym14091773 (PMC9099761; doi:10.3390/polym14091773)
Supplement: Supplementary file 1 [file polymers-14-01773-s001.zip]

Archive with 1 entries (1 files):
- polymers-1681338-supplementary.pdf
